# Supplementary material for: Navigating in Virtual Environments: Does a Map or a Map-Based Description Presented Beforehand Help?
Source: Brain Sci. 2021 Jun 10;11(6):773. doi: 10.3390/brainsci11060773 (PMC8230476; doi:10.3390/brainsci11060773)
Supplement: Supplementary file 1 [file brainsci-11-00773-s001.zip]

Archive with 1 entries (1 files):
- brainsci-1255526-supplementary.pdf
